# Supplementary material for: Scorpion Venom Heat-Resistant Synthetic Peptide Alleviates DSS-Induced Colitis via α7nAChR-Mediated Modulation of the JAK2/STAT3 Pathway
Source: Antioxidants (Basel). 2025 Oct 28;14(11):1296. doi: 10.3390/antiox14111296 (PMC12649519; doi:10.3390/antiox14111296)
Supplement: Supplementary file 1 [file antioxidants-14-01296-s001.zip]

Archive with 1 entries (1 files):
- antioxidants-3910637-supplementary.pdf
